# Supplementary material for: Organization of Excitable Dynamics in Hierarchical Biological Networks
Source: PLoS Comput Biol. 2008 Sep 26;4(9):e1000190. doi: 10.1371/journal.pcbi.1000190 (PMC2542420; doi:10.1371/journal.pcbi.1000190)
Supplement: Text S1 — Supporting Information (1.30 MB ZIP) [file pcbi.1000190.s006.zip]

Archive with 3 entries (3 files):
- Supporting_Info_1.pdf
- Movie S1.avi
- Movie S2.avi
